# Supplementary material for: C-Series Coelenterazine-Driven Bioluminescence Signature Imaging
Source: Int J Mol Sci. 2022 Oct 27;23(21):13047. doi: 10.3390/ijms232113047 (PMC9658928; doi:10.3390/ijms232113047)
Supplement: Supplementary file 1 [file ijms-23-13047-s001.zip]

Archive with 1 entries (1 files):
- ijms-1980008-supplementary.pdf
